# Supplementary material for: An assessment of the content of antenatal care provided by obstetricians in Lebanon: A cross-sectional study
Source: PLOS Glob Public Health. 2024 Nov 4;4(11):e0003853. doi: 10.1371/journal.pgph.0003853 (PMC11534237; doi:10.1371/journal.pgph.0003853)
Supplement: S1 Table — (XLSX) [file pgph.0003853.s002.xlsx]

## Sheet: Sheet1
Module	Intervention/Items	Obstetricians' adherence to antenatal care guideline	Score	Range of total score
Dietary Interventions: among those who provide care to all pregnanct women	Counseling about healthy diet	No	0	0 - 5
		Yes	1
	Counseling about physical activity	No	0
		Yes	1
	Counseling about excess weight gain during pregnancy	No	0
		Yes	1
	Recommendation of at least one of the above	No	0
		Yes	1
	Advice about daily caffeine intake	No	0
		Reduce irrespective of intake or reduce only if woman has high intake	1
Dietary Interventions: among those who provide care to undernourished pregnant women	Provision of antenatal care about nutrition education	No	0	0 - 3
		Yes	1
	Provision of antenatal care about balanced diet and protein dietary supplements	No	0
		Yes	1
	No provision of antenatal care about high protein supplements	No	0
		Yes	1
Dietary supplements	Recommendation of dietary supplementation such as vitamins and minerals	No	0	0 - 8
		Yes	1
	Recommendation of iron	No	0
		Yes	1
	Recommendation of folic acid during pre-conception and first trimester	No	0
		Yes	1
	Recommendation of calcium	No	0
		Yes	1
	No recommendation of multiple micronutrients	No	0
		Yes	1
	No recommendation of vitamin B6	No	0
		Yes	1
	No recommendation of vitamin E and C	No	0
		Yes	1
	No recommendation of vitamin D	No	0
		Yes	1
Antenatal care assessment	Screening for anemia	No	0	0 - 15
		Yes	1
	Screening for bacteriuria	No	0
		Yes	1
	Screening for intimate violence	No	0
		Yes	1
	Screening for hyperglycemia	No	0
		Yes	1
	Screen for smoking during pregnancy	No	0
		Yes	1
	Screening for substance misuse	No	0
		Yes	1
	Screen for HIV and Syphilis	No	0
		Yes	1
	Screen for hypertension	No	0
		Yes	1
	Screen for other sexual transmitted diseases	No	0
		Yes	1
	Provision of full blood count or other haemogloblin testing	No	0
		Yes	1
	Provision of midstream urine flow test or dipstick testing	No	0
		Yes	1
	Provision of streptococcal swab test	No	0
		Yes	1
	Provision of Toxoplasmosis, Rubella and Hepatits BsAG	No	0
		Yes	1
	Provision of blood pressure reading	No	0
		Yes	1
	Screening for gestational diabetes by ordering the 1-hour glucose challenge test	No	0
		Yes	1
Fetal growth assessment	Assessment of fetal growth and well-being with fetal movement chart	No	0	0 - 8
		Yes	1
	No assessment of fetal growth and well-being with Symphysis-fundal height (SFH)	No	0
		Yes	1
	No assessment of fetal growth and well-being with abdominal palpation	No	0
		Yes	1
	Assessment of fetal growth and well-being with antenatal cardiotocography	No	0
		Yes	1
	Assessment of fetal growth and well-being with at least 5 ultrasounds during pregnancy	No	0
		Yes	1
	Performance of the first ultrasound during the first trimester	No	0
		Yes	1
	Performance of the last ultrasound after 37 weeks of gestation	No	0
		Yes	1
	Assessment of fetal growth and well-being with Routine Doppler ultrasound	No	0
		Yes	1
Antenatal care preventive measures	Prescription of antibiotics (when inidcated) during antenatal care	No	0	0 - 9
		Yes	1
	Prescription of antibiotics for group B streptococcal infections	No	0
		Yes	1
	Prescription of antibiotics for bacteriuria	No	0
		Yes	1
	No prescription of antibiotics B63 to prevent recurrent urinary track infection	No	0
		Yes	1
	Provision of tetanus vaccine or DTP during antenatal care	No	0
		Yes	1
	Provision of flu vaccine during antenatal care	No	0
		Yes	1
	Provision of pre-exposure prophylaxis (PrEP) to prevent HIV during antenatal care	No	0
		Yes	1
	Provision of COVID-19 vaccine during antenatal care	No	0
		Yes	1
	Provision of anti-D immunoglobulin between 28 and 34 weeks of gestation	No	0
		Yes	1
